# Supplementary material for: Tear Fluid Biomarkers and Quality of Life in People with Type 2 Diabetes and Dry Eye Disease
Source: Metabolites. 2023 Jun 8;13(6):733. doi: 10.3390/metabo13060733 (PMC10305240; doi:10.3390/metabo13060733)
Supplement: Supplementary file 1 [file metabolites-13-00733-s001.zip]

Archive with 1 entries (1 files):
- metabolites-2407509-supplementary.pdf
